# Supplementary material for: Quatsomes Loaded with Squaraine Dye as an Effective Photosensitizer for Photodynamic Therapy
Source: Pharmaceutics. 2023 Mar 10;15(3):902. doi: 10.3390/pharmaceutics15030902 (PMC10057727; doi:10.3390/pharmaceutics15030902)
Supplement: Supplementary file 1 [file pharmaceutics-15-00902-s001.zip]

Archive with 1 entries (1 files):
- pharmaceutics-2232887-supplementary.pdf
